# Supplementary material for: Cholesterol homeostasis and lipid raft dynamics at the basis of tumor-induced immune dysfunction in chronic lymphocytic leukemia
Source: Cell Mol Immunol. 2025 Mar 4;22(5):485–500. doi: 10.1038/s41423-025-01262-1 (PMC12041523; doi:10.1038/s41423-025-01262-1)
Supplement: Supplementary file 2 — Supplementary tables [file 41423_2025_1262_MOESM2_ESM.xlsx]

## Sheet: Table 1.
	Healthy Donors	ID	Gender	Age			Treatment naive CLL patients	ID	Gender	Age	Rai Stage	Mutation Status	Leukocyte count (x109/L)	%CD5+CD19+	%CD3+	CMV status
		58	M	62				1	M	87	II	Mutated	68.9	88.4	1.8	Positive		FAO mutated patients	ID	Gender	Age	Gene defect	Disorder	Oleate beta-oxidation flux in fibroblasts	Onset of symptoms
		59	M	62				2	F	71	0	Mutated	36.4	86.1	11.2	Unknown			1	M	24	c.556C>G (p.Gln186Glu) and c.1392+1G>A mutation in HADHA gene	MTPd	39-53%	1 year
		64	x	x				3	M	53	II	Mutated	40	91.4	6	Negative			2	M	26	c.556C>G (p.Gln186Glu) and c.1392+1G>A mutation in HADHA gene	MTPd	41-45%	1 year
		67	M	67				4	F	51	0	Mutated	92.9	85.9	5.7	Positive			3	F	25	Homozygous c.657_692del (p.Trp219_Tyr231delinsCys) mutation in CPT1A gene	CPTId	Unknown	1,5 years
		68	M	63				5	M	83	0	Mutated	18.3	87.5	9.8	Unknown			4	M	22	Homozygous c.338C>T (pSer13Leu) mutation in CPT2 gene	CPTIId	Unknown	9 years
		69	M	65				6	F	86	0	Unmutated	47.4	84.4	6.9	Negative			5	M	43	Homozygous c.149C>A (p.Pro50His) mutation in CPT2 gene	CPTIId	Unknown	19 years
		70	M	65				7	M	74	0	Mutated	45.1	90.1	6.2	Positive
		71	X	X				8	F	86	0	Unmutated	54	92.2	3.3	Negative
		72	X	X				9	F	72	0	Mutated	113	92.5	6.5	Positive
		73	X	X				10	F	72	0	Mutated	89.4	94.02	5.14	Positive
		74	X	X				11	M	90	x	Mutated	75	91.79	6.47	Unknown
		75	X	X				12	F	85	0	Mutated	38.9	88.83	8.03	Positive
		76	X	X				13	M	83	x	Mutated	46.4	93.75	5.16	Positive
		77	X	X				14	M	82	x	Unmutated	79.91	92.99	4.66	Positive
		78	X	X				15	M	72	0	Mutated	69.68	92.73	6.32	Positive
		79	X	X				16	F	72	0	Mutated	98.54	92.86	5.78	Positive
		80	X	X				17	M	61	0	Unknown	38.65	79.54	7.54	Unknown
		81	X	X				18	M	72	I	Mutated	73.41	91.98	5.94	Unknown
		83	F	62				19	F	79	x	Unknown	24.6	87.95	9.88	Unknown
		84	M	71				20	F	87	x	Mutated	37.95	89.54	6.96	Positive
		85	M	70				21	M	76	II	Mutated	20.12	89.51	8.06	Negative
		89	M	67				22	F	72	0	Mutated	101.95	94.38	5.06	Positive
		90	M	67				23	M	83	0	Mutated	52.29	92.97	5.34	Positive
		91	M	61				24	F	85	0	Mutated	36.65	91.69	6	Positive
		92	M	72				25	M	61	0	Unknown	58.95	90.26	7.69	Unknown
		93	M	63				26	M	72	I	Mutated	49.6	95.08	2.78	Unknown
		94	M	62				27	F	65	0	Mutated	211.17	97.73	1.69	Unknown
		96	M	62				28	M	76	0	Mutated	70.24	93.56	5.86	Unknown
		102	M	23				29	F	86	I	Unmutated	35.78	95.12	2.54	Unknown
		103	F	43				30	F	80	x	Mutated	100.92	92.01	7.12	Positive
		104	M	65				31	F	83	x	Unmutated	73.17	91.32	7.23	Unknown
		105	M	73				32	F	73	0	Unknown	23.7	87.59	10.64	Unknown
		106	M	66				33	M	61	0	Unknown	69.64	92.33	6.05	Unknown
		107	M	67				34	F	85	0	Mutated	38.34	91.75	6.6	Positive
		108	F	73				35	F	66	x	Unknown	76.59	93.18	5.73	Unknown
		110	F	62				36	F	80	x	Mutated	103.81	93.26	5.96	Positive
		111	M	69				37	F	72	0	Mutated	91.89	91.69	7.11	Positive
		112	M	73				38	F	88	I	Mutated	57.08	92.02	6.59	Positive
		113	M	63				39	M	90	0	Mutated	52.5	92.78	5.98	Unknown
		115	F	70				40	F	75	0	Mutated	96.05	94.65	4.14	Positive
		116	M	73				41	M	83	x	Unknown	85.32	92.84	5.13	Unknown
		117	M	65				42	F	76	0	Unknown	210.69	92.28	6.03	Unknown
		118	M	61				43	F	73	0	Mutated	30.6	89.75	8.77	Positive
		119	M	66				44	F	80	x	Mutated	103.46	93.5	5.8	Positive
		120	M	70				45	M	90	0	Mutated	43.42	92.48	6.19	Unknown
		122	M	72				46	F	77	0	Polyclonal	43.82	93.5	6.13	Positive
		123	F	75				47	M	68	x	Unknown	136.34	94.81	4.21	Unknown
		124	F	64				48	F	74	I	Mutated	60.37	86.44	12.02	Unknown
		125	M	75				49	F	65	0	Unknown	102.65	94.03	4.9	Unknown
		128	F	61				50	F	86	I	Mutated	36.13	93.51	4.58	Unknown
		130	F	61				51	M	83	x	Unknown	145.32	94.66	4.16	Unknown
		131	F	63				52	F	72	0	Mutated	96.41	92.84	6.38	Positive
		132	F	64				53	F	83	x	Unmutated	102.39	93.01	5.88	Unknown
		133	F	68				54	F	77	x	Mutated	223.94	94.98	4.34	Unknown
		142	M	68				55	F	68	0	Mutated	144.75	88.47	9.74	Unknown
		145	F	70				56	F	82	I	Mutated	91.17	93.59	5.29	Unknown
		146	F	61				57	M	73	0	Mutated	118.03	98.09	1.77	Unknown
		148	M	66				58	M	89	x	Mutated	50.41	88.89	9.44	Unknown
		149	F	65				59	M	68	0	Mutated	116.21	89.07	9.8	Positive
								60	F	66	x	Unknown	95.03	93	5.54	Unknown
								61	M	83	0	Mutated	18.3	87.5	9.8	Unknown
								62	F	86	0	Unmutated	47.4	84.4	6.9	Negative
								63	M	74	0	Mutated	45.1	90.1	6.2	Positive
								64	F	72	0	Mutated	78.31	91.61	7.73	Positive
								65	M	69	X	Unknown	70.29	96.85	2.09	Unkonwn

## Sheet: Table 2.
	Reagents	Manufacturer	Catalogue Number
	Reagents
	Cell Trace Violet	Thermo Fisher scientific	C34557
	Choleratoxin- B Alexa Fluor 488	Thermo Fisher scientific	C34775
	Bodipy TM 493/503	Thermo Fisher scientific	D3922
	DAPI	Sigma	D9542
	FAO Blue TM	Funakoshi	FDC0033
	CytoFix/Cytoperm	BD biosciences	554722
	Perm/Wash buffer	BD biosciences	554723
	BD Cytofix™ Fixation Buffer	BD biosciences	554655
	BD Phosflow™ Perm Buffer III	BD biosciences	558050
	Fluoroshield	Sigma	F6182
	Saponin	Sigma	84510
	4% paraformaldehyde	Life Technologies	47347
	Inhibitors
	GW3695	MilliporeSigma	G6295
	NB598	MedChemExpress	HY-16343C
	Acipimox	SantaCruz	CAS 51037-30-0
	U 18666A	Merck	U3633
	Simvastatin	Merck	567022
	Methyl -β-cyclodextrin	Sigma	C4555
	Isolation
	MACS LS columns	Miltenyi Biotec	130-042-401
	MACS LD columns	Miltenyi Biotec	130-042-901
	MACS CD19 MicroBeads, human	Miltenyi Biotec	130-097-055
	Flow Cytometry Antibodies
	CD3 AF700 UCHT1	eBioscience	56-0038-82
	CD3 APC UCHT1	eBioscience	17-0038-42
	CD3 V500 UCHT1	BD	561416
	CD4 FITC RPA-T4	BD	555346
	CD4 APC RPA-T4	BD	555349
	CD4 AF594 RPA-T4	Biolegend	300544
	CD4 PerCP-eFluor710 SK3	eBioscience	46-0047-42
	CD4 BV605 RPA-T4	BD	562658
	CD8 PE CB3-1	eBioscience	12-0793-42
	CD8 BV510 SK1	Biolegend	344732
	CD8 V50 RPA-T8	BD	560347
	CD8 FITC HIT8a	BD	555634
	CD25 PE M-A251	BD	555432
	CD25 FITC 2A3	BD	345796
	CD25 APC 2A3	BD	340907
	CD25 BV786 M-A251	BD	563701
	CD27 PerCP-eFluor710 0323	eBioscience	46-0279-42
	CD27 BUV395 L128	BD	563816
	CD38 PE	BD	345806
	CD45RA BV650 HI100	Mouse	BD
	CD69 AF700	Biolegend	310922
	CD 71 FITC	eBioscience	11-0719-41
	IL-2 PE-Dazzle549	Biolegend	500343
	LDL-R APC 472413	R&D	FAB2148A
	FASN Unconj. EPR7466	Abcam	ab197485
	SCD Unconj. EPR21963	Abcam	Ab236868
	PPARα Unconj. Poly-clonal	Thermo Scientific	BS-3614R
	PPARγ Unconj. Poly-clonal	Biorbyt	Orb99282
	CPT1α Unconj. Poly-clonal	Abcam	ab220789
	ATGL AF594 494702	R&D	FAB5387T
	Secondary Goat- anti-rabbit PE, Poly-clonal	Southern Biotech	4010-09S
	Fixable Viability Dye eFluor™ 780	Thermo Fisher scientific	65-0865-18
	Confocal Microscopy Reagents
	Mouse anti-PLIN2, unconjugated	ProGen	610102
	Mouse IgG anti-CD4 AlexaFluor594	Biolegend	300544
	Mouse IgG anti-CD8 AlexaFluor594	Biolegend	300544
	Secondary antibody goat anti-mouse, AF647	Thermo Fisher scientific	A-21235

## Sheet: Table 3. 
GENE_NAME	SREBF1	SREBF2	PPARA	PPARG	LXR	Fatty acid metabolism	Cholesterol metabolism
Source	Dorothea, KEGG	Yan et al, Cancer Cell, 2023	Dorothea, Msigdb	Dorothea	Dorothea, Msigdb, KEGG	Hallmark	Hallmark
AADAT						+
ABCA1		+			+
ABCA2							+
ABCD1					+		+
ABCG1					+		+
ABCG2				+
ACAA1
ACAA2						+
ACACA	+				+
ACACB	+
ACADL						+
ACADM			+			+
ACADS						+
ACADSB
ACADVL						+
ACAT1
ACAT2		+				+	+
ACLY	+	+
ACO2						+
ACOT2						+
ACOT7		+
ACOT8			+			+
ACOX1			+			+
ACOX2			+
ACOX3
ACSBG1
ACSBG2
ACSBG3
ACSF3
ACSL1			+			+
ACSL3					+
ACSL4						+
ACSL5						+
ACSL6
ACSM3						+
ACSS1						+
ACSS2							+
ACTG1							+
ACY1					+
ADAM17					+
ADH1A
ADH1B
ADH1C						+
ADH4							+
ADH5
ADH6
ADH7						+
ADIPOQ				+
ADIPOR2						+
ADSL						+
AKR1C4					+
ALAD						+
ALCAM							+
ALDH1A1						+
ALDH1B1
ALDH2
ALDH3A1
ALDH3A2			+			+
ALDH7A1
ALDH9A1						+
ALDOA						+
ALDOC							+
AMD1					+
ANGPTL4			+	+
ANTXR2							+
ANXA13							+
ANXA5							+
AOC3						+
APEX1						+
APOA1			+
APOA2
APOA4			+
APOA5			+
APOB			+	+
APOBR			+	+
APOC1					+
APOC3			+
APOE					+
AQP7						+
ASIC1					+
ASIC2					+
ATF3							+
ATF5							+
ATP2A2				+
ATXN2							+
AUH						+
AVPR1A							+
AZI2					+
BCKDHB						+
BCL2				+
BHLHE40					+
BLVRA						+
BLVRB					+
BMPR1B						+
BPHL						+
C1QC					+
CA2						+
CA4						+
CA6						+
CBR1						+
CBR3						+
CBR4
CBS							+
CCND1			+	+
CCNI					+
CD1D						+
CD36			+	+		+
CD83				+
CD9							+
CDC42EP4					+
CDC73					+
CDKN1A				+
CEL						+
CETP	+
CHKA							+
CHMP2B					+
CIC					+
CIDEA						+
CLU							+
CPEB2							+
CPOX						+
CPT1A			+			+
CPT1B			+	+
CPT1C
CPT2			+			+
CRAT						+
CRYZ						+
CTCF					+
CTNNB1							+
CXCL16							+
CYB5R4					+
CYP1A1			+			+
CYP27A1				+
CYP4A11			+			+
CYP4A22						+
CYP51A1		+					+
CYP7A1			+
CYP8B1
D2HGDH						+
DBI				+
DCUN1D3					+
DECR1			+			+
DECR2			+
DHCR24		+				+
DHCR7		+					+
DLD						+
DLST						+
DNAJB12					+
DRD1					+
EBP		+					+
ECH1						+	+
ECHS1						+
ECI1			+			+
ECI2						+
EGFR				+
EHHADH			+			+
EIF1					+
ELAVL3					+
ELOVL1
ELOVL2
ELOVL3
ELOVL4
ELOVL5						+
ELOVL6
ELOVL7
ENO2						+
ENO3						+
EPHX1						+
ERP29						+
ERRFI1							+
ETFDH			+			+	+
ETHE1
ETV4					+
FABP1			+			+
FABP2						+
FABP3			+
FABP4				+
FABP5							+
FABP6
FABP7
FADS1
FADS2			+				+
FAM193A					+
FASN	+				+	+	+
FBXO6							+
FDFT1	+	+					+
FDPS	+	+					+
FGF21			+
FH						+
FKBP2					+
FMO1						+
FOXD3					+
G0S2			+			+
G6PD	+
GABARAPL1						+
GAD2						+
GAPDHS						+
GCDH						+
GGPS1		+
GJD2					+
GK				+
GK2
GLDC							+
GLI1					+
GLUL						+
GNAI1							+
GPD1						+
GPD2						+
GPX8							+
GREM1					+
GRHPR						+
GSTA2				+
GSTM2							+
GSTZ1						+
GUSB							+
H2AZ1						+
HACD1
HADH						+
HADHA
HADHB						+
HAO2						+
HAS2					+
HCCS						+
HIBCH						+
HK2	+
HMGCL						+
HMGCR	+	+					+
HMGCS1	+		+			+	+
HMGCS2			+			+
HMOX1	+
HPCAL4					+
HPGD						+
HSD17B10						+
HSD17B11						+
HSD17B12
HSD17B4			+			+
HSD17B7		+				+	+
HSD17B8
HSDL2						+
HSP90AA1						+
HSPH1						+
HTD2
IDH1						+
IDH3B						+
IDH3G						+
IDI1						+	+
IKZF2					+
IL4I1						+
ILK
INMT						+
INSIG1	+	+
IRS2	+
JADE2					+		+
JAG1
JARID2					+
KCNQ1DN					+
KDM2A					+
KIAA1217					+
KMT5A						+
LDHA						+
LDLR	+	+					+
LGALS1						+
LGALS3							+
LGMN							+
LIPE				+
LPCAT3					+
LPIN2	+
LPL			+	+		+
LRP1	+	+
LRP3					+
LSS		+					+
LTC4S						+
LYRM1					+
MAFB					+
MAL2							+
MAOA						+
MAP2K7					+
MAPKAPK3					+
MBTPS1		+
MBTPS2		+
MCAT
MCEE						+
MDH1						+
MDH2						+
ME1						+
MECR
METAP1						+
MGLL						+
MID1IP1					+
MIF						+
MITF					+
MIX23						+
MLYCD						+
MMP1				+
MMP12			+
MMP9			+	+
MNT					+
MSI1					+
MSMO1		+
MTTP		+
MVD		+					+
MVK		+					+
MYC			+	+
MYLIP					+
NBN						+
NCAPH2						+
NCOR2					+
NFIL3							+
NFKBIA			+		+
NIBAN1							+
NKAIN3					+
NKX2-1					+
NPC1	+
NPC1L1		+
NR0B2	+
NR1D1				+
NR1H2					+
NR1H3				+	+
NR2E1					+
NR5A1					+
NRG1					+
NSDHL		+				+	+
NTHL1						+
NUAK1					+
ODC1						+
OLR1
OSTC						+
OXSM
PANK1			+
PCBD1						+
PCK1			+	+
PCK2
PCSK1N					+
PCSK9		+
PCYT2	+	+					+
PDHA1						+
PDHB						+
PDK3							+
PDPK1
PHOX2A					+
PIK3R3	+
PLAUR							+
PLIN1
PLIN2				+
PLSCR1							+
PLTP
PMVK	+	+					+
PNPLA3	+
PNRC1
POLA1					+
PON1		+
POU2F1				+
PPARA						+
PPARD					+
PPARG					+		+
PPP4R3A					+
PRDX6						+
PRKCG					+
PRMT3					+
PSME1						+
PTEN				+
PTGS2			+	+
PTMS					+
PTPRG						+
PTS						+
RAP1GDS1						+
RARA					+
RARB				+
RARG					+
RASL11B					+
RB1CC1					+
RDH11						+
RDH16						+
REEP6						+
RETN				+
RETSAT						+
RNF145					+
RNF213					+
RXRA
RXRB
RXRG
S100A10						+
S100A11							+
SAT1				+
SC5D		+					+
SCARB1				+
SCD	+						+
SCD1
SCD5	+
SCP2
SDCCAG8					+
SDHA						+
SDHC						+
SDHD						+
SEMA3B							+
SERINC1						+
SERPINE1			+	+
SGK1					+
SLC22A5						+
SLC27A1
SLC27A2
SLC27A4
SLC27A5
SLC27A6
SLC2A4	+			+	+
SLC38A6					+
SMS						+
SND1					+
SORBS1
SPATA32					+
SPOP					+
SPRY2					+
SPTBN4					+
SQLE	+	+					+
SQSTM1					+
SREBF1	+				+
SREBF2	+	+					+
STAG2					+
STARD4		+					+
STX5							+
SUCLA2						+
SUCLG1						+
SUCLG2						+
SULF1					+
TAOK2					+
TBC1D1					+
TBC1D10B					+
TDO2						+
TM7SF2		+					+
TMEM135					+
TMEM97
TMPO					+
TNFRSF11B				+
TNFRSF12A							+
TP53				+
TP53INP1							+
TP53INP2						+
TRIB3							+
TSHR				+
TUBA1B			+
UBC
UBE2L6						+
UCP1			+	+
UGDH						+
UROD						+
UROS						+
VLDLR				+
VNN1						+
XIST						+
YWHAH						+
ZNF513					+

## Sheet: Table 4. 
GENE	log2FoldChange	padj
ELOVL5	-0.957642	1.55139e-22
ABCG1	-3.05536	6.33648e-20
HSP90AA1	-1.79932	9.81657e-20
YWHAH	-1.50474	1.72497e-14
ODC1	-1.25595	2.58404e-13
HSPH1	-1.83894	1.4936e-11
GABARAPL1	-1.51978	2.59415e-10
ATF3	-2.46377	3.12346e-10
DHCR24	1.75922	1.77354e-09
PTEN	-1.01986	8.90427e-09
ABCA1	-2.92687	9.25901e-09
NFIL3	-2.8003	1.5791e-08
SDHA	-0.733901	4.09548e-08
CDC73	-0.7795	2.07461e-07
NR1D1	-1.31081	2.09269e-07
LPIN2	-1.00613	2.63242e-07
AMD1	-0.831041	3.40547e-07
RNF145	-1.29701	1.40631e-06
UROD	0.743419	1.41396e-06
AZI2	-0.803317	1.44197e-06
DCUN1D3	-0.920677	5.5051e-06
MYLIP	-1.34145	1.17169e-05
UBE2L6	-1.07394	1.65966e-05
PCYT2	1.06809	1.76557e-05
GPD2	-1.17459	1.84349e-05
CPT2	0.956637	2.14231e-05
ALAD	0.627357	2.51115e-05
SND1	-0.587135	2.68598e-05
HMGCS1	-0.839107	3.24353e-05
EIF1	-0.879077	3.25783e-05
ACADS	0.952906	6.61446e-05
ATP2A2	-0.656815	6.75077e-05
CCNI	-0.885847	8.20707e-05
STX5	-0.624076	9.36251e-05
JARID2	-0.621605	0.000100384
PRDX6	-0.867008	0.000113967
PTGS2	-5.159	0.000187545
CXCL16	-1.15985	0.000212685
RARA	-0.713321	0.000379397
ALDH3A2	0.88085	0.000380072
INSIG1	-0.855206	0.000397547
ADAM17	-0.585907	0.000409798
ATXN2	-0.620308	0.000422184
TBC1D1	-0.624763	0.0004265
PLAUR	-1.28768	0.000683132
MLYCD	0.842969	0.000845993
POU2F1	-0.761817	0.000963703
SERINC1	-0.559679	0.0010562
PTS	-0.828352	0.001252
LSS	0.872309	0.00132009
LGALS1	-1.24985	0.00132441
CTCF	-0.529104	0.00133495
TP53INP1	-0.757532	0.00144856
FDFT1	-0.55146	0.00151249
ACSL6	1.27815	0.00202758
PLSCR1	-1.53434	0.00215823
SC5D	-1.13228	0.00228352
BLVRA	-0.506273	0.00237228
RARG	0.662212	0.00238169
SERPINE1	-2.98614	0.00266846
ILK	-0.502527	0.00277671
ABCA2	0.86959	0.00278751
MSMO1	-0.664962	0.00280207
UBC	-0.534664	0.00283774
EPHX1	-0.90337	0.0032718
RETSAT	0.465897	0.00351385
SLC27A1	0.764142	0.00358249
CBR1	0.80987	0.00385473
HSD17B7	-0.579783	0.00415496
RDH11	-0.525053	0.00416481
SLC27A2	-1.33913	0.00551041
G0S2	-2.67223	0.00579259
PNRC1	-0.819152	0.00585027
ACAT2	0.524628	0.00632521
IDI1	-0.760488	0.00704557
VLDLR	-1.42698	0.00707678
PPP4R3A	-0.406816	0.00730764
ECHS1	0.581176	0.00750447
S100A10	-0.727008	0.00896388
CTNNB1	-0.338276	0.00909528
RDH16	-0.674675	0.00994923
CPEB2	-0.372709	0.0105083
BPHL	0.767033	0.0106481
HIBCH	0.566895	0.0115837
PRMT3	-0.557465	0.0116061
ACSL1	-0.571253	0.0116094
IDH3B	0.369522	0.0118276
DNAJB12	0.489487	0.0118648
ECI1	0.730255	0.0119817
EHHADH	1.42675	0.01316
TAOK2	0.489007	0.0164074
PTMS	-1.15504	0.0167574
GLUL	-0.648047	0.0183159
BHLHE40	-0.968932	0.0183464
NFKBIA	-0.709349	0.019634
BCKDHB	0.548888	0.0201723
ACACA	-0.557688	0.0202559
DECR2	0.810643	0.0218881
ZNF513	0.494944	0.0227479
GUSB	0.435569	0.0232753
ERRFI1	-0.727767	0.0240214
H2AZ1	-0.451846	0.0243232
ELOVL4	-1.03942	0.0243645
MCEE	0.516788	0.0253407
ABCG2	1.19559	0.026507
DLD	-0.550629	0.0265375
OLR1	-0.375373	0.0269752
ECI2	-0.438117	0.0279175
OSTC	-0.567378	0.0290596
HPCAL4	0.884206	0.030541
NTHL1	0.753361	0.0315539
ACY1	0.78537	0.0372914
CD36	0.234209	0.0399205
DLST	-0.325333	0.0406677
CDKN1A	-0.776894	0.0413902
PLIN1	1.04533	0.043734
PSME1	-0.42522	0.0450424
NPC1	-0.512211	0.0471443
ECH1	0.443943	0.048458

## Sheet: Table 5.
GENE	log2FoldChange	padj
ABCG1	-4.57119	1.27362e-31
G0S2	4.48182	1.48977e-26
SREBF1	-2.25081	4.124e-13
CD83	1.47443	4.37614e-12
LGMN	-3.14843	4.26049e-11
ETHE1	-1.55589	9.82527e-09
AUH	-1.09083	1.9088e-08
PLSCR1	-1.30669	1.98755e-08
MYLIP	-1.62905	4.79092e-08
LGALS1	-2.2305	7.59026e-08
LPCAT3	-0.837957	3.90829e-07
MVD	-0.833358	1.48105e-06
MGLL	2.19748	1.72137e-06
ODC1	1.03503	3.59677e-06
SREBF2	-0.852448	1.01664e-05
CCND1	2.59271	2.42813e-05
CBR3	-1.26595	2.97448e-05
S100A11	-1.01344	5.5799e-05
MMP12	5.08913	7.1442e-05
FABP5	1.1241	7.8264e-05
ACSL6	3.12044	0.000104402
ALCAM	1.30836	0.000135625
HPGD	-1.57725	0.000210655
CRAT	-1.2657	0.000289843
RNF213	-1.2568	0.00034123
CLU	-1.62219	0.000512295
MYC	0.89499	0.0005169
CPT1B	-0.858923	0.00139521
SERPINE1	3.82346	0.00150482
SLC27A1	-0.978482	0.00155112
SPRY2	1.9288	0.00179132
HK2	1.06787	0.00186619
MMP9	3.66965	0.00195021
MIX23	0.692358	0.0021513
CD36	2.88548	0.00259851
CYP27A1	2.87232	0.00368893
ALDH1A1	5.62123	0.00401325
LDLR	-0.632169	0.00647659
PTGS2	2.25989	0.00660864
LPIN2	-0.641364	0.00669518
FBXO6	-0.811872	0.00752547
PRMT3	0.683398	0.00998274
LPL	2.46745	0.0105241
ABCA2	-1.13232	0.0105702
TNFRSF12A	-0.920716	0.0106759
NBN	0.591537	0.0113325
ECH1	-0.546396	0.0119705
APEX1	0.451199	0.01434
CYP1A1	1.13698	0.0192287
ERRFI1	0.631445	0.0215723
ACSS2	-1.0146	0.0228847
ILK	-0.583934	0.0238078
NFIL3	-0.817643	0.0241385
CIC	-0.644282	0.0241457
ABCA1	-0.243841	0.0241457
HSP90AA1	0.512649	0.0242528
ANTXR2	-0.545994	0.0254057
RDH11	-0.415927	0.0255115
ACSL1	0.566975	0.0258737
HMOX1	1.18803	0.0278672
OSTC	0.42771	0.0301502
LRP1	0.644358	0.0303938
HSPH1	0.439995	0.0309076
ACSL3	-0.446172	0.0319137
MITF	2.15304	0.0319137
LIPE	-0.668156	0.0337001
MMP1	0.16147	0.0369421
TP53INP1	-1.12667	0.0394428
STARD4	0.6645	0.0417305
RARG	0.399414	0.0447621
JARID2	-0.444808	0.0460362
SCD	-0.788842	0.0489463
BLVRB	-0.549477	0.0496041
